# Supplementary material for: Distinct Expression Patterns and Clinical Associations of the IRX Gene Family Across Hormone-Sensitive Cancers
Source: Cancers (Basel). 2026 Feb 24;18(5):726. doi: 10.3390/cancers18050726 (PMC12984367; doi:10.3390/cancers18050726)
Supplement: Supplementary file 1 [file cancers-18-00726-s001.zip]

Archive with 1 entries (1 files):
- cancers-4138913-supplementary.pdf
